# Supplementary material for: A Decision Aid for Postpartum Adolescent Family Planning: A Quasi-Experimental Study in Tanzania
Source: Int J Environ Res Public Health. 2023 Mar 10;20(6):4904. doi: 10.3390/ijerph20064904 (PMC10049540; doi:10.3390/ijerph20064904)
Supplement: Supplementary file 1 [file ijerph-20-04904-s001.zip]

Archive with 8 entries (8 files):
- File S1 Informed Consent Form for Pregnant Adolescents aged 15-19 years-Intervention Group.pdf
- File S2  Informed Assent Form for Pregnant Adolescents between 10-14 years.pdf
- File S3  Participants Withdrawal Form (1).pdf
- File S4  Ethical Approval Document from St. Lukeüfs.pdf
- File S5  Ethical Approval Document from Muhimbili.pdf
- File S6  Age of Consent Legal Review.pdf
- File S7 Green Star-English.pdf
- File S8 Green Star-Kiswahili.pdf
